# Supplementary material for: βIV spectrin abundancy, cellular distribution and sensitivity to AKT/GSK3 regulation in schizophrenia
Source: Mol Psychiatry. 2025 Feb 7;30(7):3090–102. doi: 10.1038/s41380-025-02917-1 (PMC12185341; doi:10.1038/s41380-025-02917-1)
Supplement: Supplementary file 2 — Supplemental Table 1 [file 41380_2025_2917_MOESM2_ESM.xlsx]

## Sheet: Supplemental Table 1
Supplemental Table 1 - 16p11.2 duplication and HC Cell Lines
Cell Line ID	Provenance	Clinical Diagnosis	Sex	Age	Genetics	Ancestry	Ethnicity	Tissue of Origin
80002100008	Broad Institute and Karolinska Institute	Schizophrenia	Male	44	16p11.2 duplication	Undisclosed	Undisclosed	Fibroblast
80002100031	Broad Institute and Karolinska Institute	Schizophrenia	Male	44	16p11.2 duplication	Undisclosed	Undisclosed	Fibroblast
CW20047	CIRM	None	Male	11	-	White	Not Hispanic or Latino	B-Lymphocyte
CW60304	CIRM	None	Male	40	-	White	Not Hispanic or Latino	Fibroblast
