# Supplementary material for: βIV spectrin abundancy, cellular distribution and sensitivity to AKT/GSK3 regulation in schizophrenia
Source: Mol Psychiatry. 2025 Feb 7;30(7):3090–102. doi: 10.1038/s41380-025-02917-1 (PMC12185341; doi:10.1038/s41380-025-02917-1)
Supplement: Supplementary file 3 — Supplemental Table 2 [file 41380_2025_2917_MOESM3_ESM.xlsx]

## Sheet: Supplementary Table 2
Supplementary Table 2- HBCC Sample Information
	Sample ID	AgeDeath	Gender	Race	Ph	PMI	RIN_DLPFC	Manner	Smoker			Sample ID	NewDx	Education	MaritalStatus	Height	Weight	EtohResults			Sample ID	CauseDeath	Antipsychotics	AntiDepress	MoodStab			Sample ID	Benzos	Nic_Cot	THC	Cocaine	Opiates
Control	1040	20	M	AA	6.92	14	8.6	Homicide	No		Control	1040	Control	Unknown	Unknown	63	124	Negative		Control	1040	MULTIPLE GUNSHOT WOUNDS	Negative	Negative	Negative		Control	1040	Negative	Negative	Negative	Negative	Negative
	1225	32	M	CAUC	6.38	22.5	8.6	Natural	No			1225	Control	Bachelor's	Married	76	236	Negative			1225	CARDIAC ARREST OF UNDETERMINED ETIOLOGY DURING REPAIR OF PARAESOPHAGEAL HERNIA	Not Tested	Not Tested	Not Tested			1225	Negative	Negative	Negative	Negative	Negative
	1275	60	M	AA	6.69	13	8.8	Natural	Yes			1275	Control	8th	Widowed	68	162	Negative			1275	ASHCVD	Not Tested	Not Tested	Not Tested			1275	Negative	Positive	Negative	Negative	Negative
	1276	24	M	AA	6.76	43.5	8.9	Homicide	Yes			1276	Control	10th	Single	74	151	Negative			1276	GUNSHOT WOUNDS OF TORSO AND UPPER EXTREMITY INJURING LUNG; HEART; LIVER; SPLEEN; KIDNEY &amp; RADIAL VESSELS	Not Tested	Not Tested	Not Tested			1276	Negative	Positive	Negative	Negative	Negative
	1279	18	M	CAUC	6.84	43.5	8.6	Natural	No			1279	Control	1 yr college	Single	77	316	Negative			1279	HYPERTROPHIC CARDIOMYOPATHY	Not Tested	Not Tested	Not Tested			1279	Negative	Negative	Negative	Negative	Negative
	1285	58	M	AA	6.42	53	8.7	Natural	No			1285	Control	11th	Married	70	137	Negative			1285	POORLY DIFFERENTIATED PULMONARY ADENOCARCINOMA	Not Tested	Not Tested	Not Tested			1285	Negative	Negative	Negative	Negative	Positive
	1346	29	M	AA	6.78	58	8.4	Natural	No			1346	Control	H.S. diploma	Single	71	548	Negative			1346	HYPERTENSIVE CARDIOVASCULAR DISEASE DUE TO MORBID OBESITY	Not Tested	Not Tested	Not Tested			1346	Negative	Negative	Negative	Negative	Negative
	1408	37	M	AA	6.37	13	9	Natural	No			1408	Control	H.S. diploma	Married	70	287	Negative			1408	NON-TRAUMATIC SUBARACHNOID HEMORRHAGE FROM CEREBRAL ARTERIAL ANEURYSM	Negative	Negative	Negative			1408	Negative	Negative	Negative	Negative	Negative
	1442	42	M	AA	7.08	24.5	9	Natural	No			1442	Control	not filled in	Married	67.5	210	Negative			1442	SUDDEN CARDIORESPIRATORY ARREST DURING STRENOUS EXERTION ASSOCIATED WITH DILATED CARDIOMYOPATHY DUE TO REMOTE VIRAL MYOCARDITIS	Not Tested	Not Tested	Not Tested			1442	Negative	Negative	Negative	Negative	Negative
	1446	34	M	CAUC	6.71	29.5	8.6	Natural	Yes			1446	Control	Bachelor's	Married	76.5	262	Negative			1446	CORONARY ARTERIOSCLEROSIS	Negative	Negative	Negative			1446	Negative	Positive	Negative	Negative	Negative
	1458	34	M	CAUC	7.1	13.5	8.7	Natural	No			1458	Control	1 yr college	Single	70	165	Negative			1458	PROBABLE SEPSIS DUE TO ACUTE ESOPHAGITIS	Negative	Negative	Negative			1458	Negative	Negative	Negative	Negative	Negative
	1469	28	M	CAUC	6.85	7.5	9.1	Natural	No			1469	Control	Associate's or 2 yrs college	Divorced	67.5	145	Negative			1469	SEVERE CORONARY ARTERIOSCLEROSIS	Negative	Negative	Negative			1469	Negative	Positive	Negative	Negative	Negative
	1473	44	M	AA	6.77	29	8.9	Natural	No			1473	Control	Bachelor's	Single	69	186	Negative			1473	ACUTE EXACERBATION OF CHRONIC BRONCHIAL ASTHMA	Not Tested	Not Tested	Not Tested			1473	Negative	Negative	Negative	Negative	Positive
	1504	64	M	AA	6.57	53.5	9.1	Natural	No			1504	Control	Bachelor's	Married	72	158	Negative			1504	ACUTE PULMONARY THROMBOEMBOLISM DUE TO DEEP VENOUS THROMBOSIS DUE TO IMMOBILITY FOLLOWING RIGHT INGUINAL HERNIORRHAPHY.	Not Tested	Not Tested	Not Tested			1504	Negative	Negative	Negative	Negative	Negative
	1536	53	M	AA	6.92	57	8.5	Natural	Yes			1536	Control	1 yr college	Divorced	72	190	Negative			1536	HCVD	Negative	Negative	Negative			1536	Negative	Positive	Negative	Negative	Negative
SCZ	1021	63	M	AA	6.72	56.5	9	Natural	Yes		SCZ	1021	Schizo	10th	Divorced	68	106	Negative		SCZ	1021	ASHCVD	Positive	Negative	Negative		SCZ	1021	Negative	Negative	Negative	Negative	Negative
	1265	68	M	AA	6.6	28	8.6	Natural	Yes			1265	Schizo	9th	Divorced	65	166	Negative			1265	Hypertensive and Atherosclerotic Cardiovascular Disease	Positive	Negative	Negative			1265	Negative	Positive	Negative	Negative	Negative
	1283	37	M	AA	6.63	70.5	9.1	Natural	No			1283	Schizo	1 yr college	Single	69	216	Negative			1283	Bronchial Asthma	Positive	Negative	Negative			1283	Negative	Negative	Negative	Negative	Negative
	1298	60	M	AA	6.68	38	8.7	Natural	Yes			1298	Schizo	H.S. diploma	Divorced	62	182	Negative			1298	HYPERTENSIVE AND ATHEROSCLEROTIC CARDIOVASCULAR DISEASE	Positive	Negative	Negative			1298	Negative	Positive	Negative	Negative	Negative
	1320	53	M	AA	6.52	40.5	9.4	Natural	Yes			1320	Schizo	1 yr college	Separated	64	110	Negative			1320	Non small cell carcinoma of lung with erosion of primary branch of pulmonary artery	Negative	Negative	Negative			1320	Negative	Positive	Negative	Negative	Negative
	1370	30	M	CAUC	6.54	41	8.8	Natural	Yes			1370	Schizo	GED	Divorced	64.5	271	Negative			1370	BRONCHOPNEUMONIA DUE TO CHRONIC ETHANOL AND ILLICIT DRUG USE	Positive	Negative	Negative			1370	Negative	Negative	Not Tested	Negative	Negative
	1425	48	M	CAUC	6.32	24.5	9	Accident	Yes			1425	Schizo	9th	Single	72	153	Negative			1425	DROWNING	Negative	Negative	Negative			1425	Negative	Negative	Negative	Negative	Negative
	1434	35	M	AA	6.48	44	9.3	Accident	No			1434	Schizo	8th	Single	71	228	Negative			1434	Choking with airway obstruction by sausage due to paranoid schizophrenia.	Positive	Positive	Negative			1434	Negative	Negative	Negative	Negative	Negative
	1436	39	M	CAUC	6.32	8	10	Accident	Yes			1436	Schizo	H.S. diploma	Single	69.5	166	Negative			1436	COMBINED DRUG POISONING (CLOZAPINE AND SERTRALINE)	Positive	Positive	Negative			1436	Negative	Negative	Negative	Negative	Negative
	1441	48	M	AA	6.79	26.5	8.7	Natural	No			1441	Schizo	H.S. diploma	Divorced	68	285	Negative			1441	ASHCVD	Negative	Positive	Negative			1441	Negative	Negative	Negative	Negative	Negative
	1448	18	M	AA	6.68	32	8.4	Accident	No			1448	Schizo	11th	Single	75	209	Negative			1448	POSITIONAL ASPHYXIA DUE TO INVERTED BODY POSITION AND BLANKETS WRAPPED AROUND HEAD	Positive	Positive	Negative			1448	Negative	Negative	Negative	Negative	Negative
	1479	51	M	AA	6.64	72	8.5	Natural	Yes			1479	Schizo	11th	Single	68	162	Negative			1479	Hypertensive Cardiovascular Disease	Negative	Negative	Negative			1479	Negative	Positive	Negative	Negative	Negative
